# Supplementary material for: Respiratory Syncytial Virus Matrix Protein-Chromatin Association Is Key to Transcriptional Inhibition in Infected Cells
Source: Cells. 2021 Oct 18;10(10):2786. doi: 10.3390/cells10102786 (PMC8534903; doi:10.3390/cells10102786)
Supplement: Supplementary file 1 [file cells-10-02786-s001.zip]

Archive with 1 entries (1 files):
- cells-1335954-supplementary.pdf
